# Supplementary material for: Identification of bicalutamide resistance-related genes and prognosis prediction in patients with prostate cancer
Source: Front Endocrinol (Lausanne). 2023 Apr 18;14:1125299. doi: 10.3389/fendo.2023.1125299 (PMC10151815; doi:10.3389/fendo.2023.1125299)
Supplement: Supplementary Table 1 — The correlation analysis between each sample and IC50 values for bicalutamide. [file DataSheet_1.csv]

	DFS_status	senstivity
TCGA.HC.7075.01	0	4.47854352958207
TCGA.HC.7210.01	0	4.36858503719041
TCGA.HC.7212.01	0	4.45974772028853
TCGA.HC.7233.01	0	4.53756700944882
TCGA.HC.7748.01	0	4.49317115536374
TCGA.HC.8259.01	0	4.45024732929647
TCGA.HC.A6AS.01	0	4.50743304309495
TCGA.HC.A8D0.01	0	4.62223267709716
TCGA.KC.A4BN.01	0	4.39178543856011
TCGA.QU.A6IM.01	0	4.57733834883306
TCGA.QU.A6IP.01	0	4.52069215653998
TCGA.XJ.A9DQ.01	0	4.54197302038508
TCGA.HC.7080.01	1	4.45271311365307
TCGA.2A.A8VL.01	0	4.4726125673371
TCGA.2A.A8VV.01	0	4.45458955804909
TCGA.CH.5794.01	0	4.43304344883475
TCGA.G9.6354.01	0	4.48751090109653
TCGA.KK.A8I5.01	0	4.38765586811488
TCGA.SU.A7E7.01	0	4.55113404315249
TCGA.V1.A9OH.01	0	4.4653171464007
TCGA.VP.A87B.01	1	4.52008328371536
TCGA.2A.AAYO.01	0	4.62463494894041
TCGA.CH.5737.01	0	4.29303985687635
TCGA.CH.5740.01	0	4.5794304912005
TCGA.CH.5744.01	0	4.42137771910498
TCGA.CH.5746.01	0	4.51132274511945
TCGA.CH.5750.01	0	4.64974508135687
TCGA.CH.5767.01	0	4.28316384101667
TCGA.CH.5771.01	0	4.47105272828003
TCGA.CH.5790.01	0	4.48266645763457
TCGA.EJ.5496.01	0	4.45916340989431
TCGA.EJ.5497.01	0	4.47718820731469
TCGA.EJ.5498.01	0	4.5100920559041
TCGA.EJ.5502.01	0	4.53331796542548
TCGA.EJ.5505.01	0	4.49893898376891
TCGA.EJ.5509.01	0	4.49813883884991
TCGA.EJ.5510.01	0	4.45575556724391
TCGA.EJ.5512.01	0	4.47288577815652
TCGA.EJ.5514.01	0	4.58662372336558
TCGA.EJ.5517.01	0	4.46870700386381
TCGA.EJ.5522.01	0	4.59119086048666
TCGA.EJ.5530.01	0	4.43790450464861
TCGA.EJ.7123.01	0	4.38391445674488
TCGA.EJ.7125.01	0	4.38410298220099
TCGA.EJ.7218.01	0	4.41533352620909
TCGA.EJ.7317.01	0	4.33934595149279
TCGA.EJ.7331.01	0	4.48098567052343
TCGA.EJ.7781.01	0	4.59468251267847
TCGA.EJ.7782.01	0	4.45029844008658
TCGA.EJ.7784.01	0	4.61605026136292
TCGA.EJ.7786.01	0	4.45941455265655
TCGA.EJ.7791.01	0	4.46825791042987
TCGA.EJ.7792.01	0	4.56110286402189
TCGA.EJ.7793.01	0	4.40630221602056
TCGA.EJ.7794.01	0	4.52716506789269
TCGA.EJ.7797.01	0	4.45629273148804
TCGA.EJ.8470.01	0	4.71902073351578
TCGA.EJ.A46D.01	0	4.52665701288992
TCGA.EJ.A46H.01	0	4.56152106002728
TCGA.EJ.A65G.01	0	4.47033905708666
TCGA.EJ.A65M.01	0	4.5276806330814
TCGA.EJ.A7NF.01	0	4.52722338885471
TCGA.EJ.A7NH.01	0	4.5774888412175
TCGA.EJ.A7NJ.01	0	4.53327309181956
TCGA.EJ.A8FN.01	0	4.5805217435428
TCGA.EJ.AB20.01	0	4.6211013465248
TCGA.EJ.AB27.01	0	4.52852234799446
TCGA.G9.6329.01	0	4.49849493474866
TCGA.G9.6333.01	0	4.40086517472563
TCGA.G9.6343.01	0	4.39552494310279
TCGA.G9.6347.01	0	4.57567781456433
TCGA.G9.6348.01	0	4.3877631777711
TCGA.G9.6351.01	0	4.36832074925074
TCGA.G9.6369.01	0	4.3007786666445
TCGA.G9.6371.01	0	4.36843550992521
TCGA.G9.6377.01	0	4.42587174570762
TCGA.G9.6378.01	0	4.5063983019539
TCGA.G9.6385.01	0	4.43278048613551
TCGA.G9.6496.01	0	4.42950104536361
TCGA.G9.7509.01	0	4.42876844690842
TCGA.G9.7519.01	0	4.38950310967784
TCGA.G9.7522.01	0	4.39444700570512
TCGA.G9.7525.01	0	4.37038765119921
TCGA.H9.7775.01	0	4.43838185161463
TCGA.H9.A6BX.01	0	4.59042612623412
TCGA.HC.7209.01	0	4.40438198848326
TCGA.HC.7211.01	0	4.49884328439971
TCGA.HC.7230.01	0	4.43140095547709
TCGA.HC.7231.01	0	4.51926246810816
TCGA.HC.7736.01	0	4.48485903552591
TCGA.HC.7737.01	0	4.44814511177121
TCGA.HC.7740.01	0	4.41754995444237
TCGA.HC.7747.01	0	4.49710210793723
TCGA.HC.7750.01	0	4.43017765557159
TCGA.HC.7752.01	0	4.58689893977375
TCGA.HC.7818.01	0	4.47289354363164
TCGA.HC.7819.01	0	4.4396655673986
TCGA.HC.7820.01	0	4.44423784965539
TCGA.HC.8213.01	0	4.49288452903382
TCGA.HC.8256.01	0	4.49253992924481
TCGA.HC.8258.01	0	4.77758025814728
TCGA.HC.8260.01	0	4.56843861363787
TCGA.HC.8261.01	0	4.55406519676396
TCGA.HC.8262.01	0	4.49102017395468
TCGA.HC.A48F.01	0	4.51609614018963
TCGA.HC.A631.01	0	4.47698375599968
TCGA.HC.A6AL.01	0	4.52542719698059
TCGA.HC.A6AO.01	0	4.56595145989442
TCGA.HC.A6AP.01	0	4.52119777323887
TCGA.HC.A6AQ.01	0	4.52195954372942
TCGA.HC.A6HX.01	0	4.54428354194833
TCGA.HC.A6HY.01	0	4.50875120910864
TCGA.HC.A76X.01	0	4.4843239051289
TCGA.HC.A8D1.01	0	4.50634604723648
TCGA.HI.7170.01	0	4.45909512552109
TCGA.J4.8200.01	0	4.44525524455719
TCGA.J4.A67K.01	0	4.59009635485983
TCGA.J4.A67O.01	0	4.48822589354694
TCGA.J4.A67Q.01	0	4.56291095232076
TCGA.J4.A67R.01	0	4.5382547400796
TCGA.J4.A67T.01	0	4.44587879715889
TCGA.J4.A6M7.01	0	4.46230848005126
TCGA.J4.A83J.01	0	4.45249075763359
TCGA.J4.A83K.01	0	4.50120058727435
TCGA.J4.A83L.01	0	4.47079494146136
TCGA.J4.AATV.01	0	4.52880762049563
TCGA.J4.AAU2.01	0	4.4399631231166
TCGA.KC.A7F3.01	0	4.45570375205836
TCGA.KC.A7F5.01	0	4.49895187652938
TCGA.KC.A7F6.01	0	4.54558223036122
TCGA.KC.A7FE.01	0	4.53453663962027
TCGA.KK.A59Z.01	0	4.48714745495786
TCGA.KK.A6DY.01	0	4.56507677091396
TCGA.KK.A6E2.01	0	4.54905637764398
TCGA.KK.A6E3.01	0	4.52487884644841
TCGA.KK.A6E8.01	0	4.48470995702339
TCGA.KK.A7AV.01	0	4.63327769554978
TCGA.KK.A8IK.01	0	4.64237546204966
TCGA.KK.A8IM.01	0	4.57657914966919
TCGA.M7.A71Y.01	0	4.51149394472865
TCGA.M7.A720.01	0	4.48249890036704
TCGA.M7.A721.01	0	4.46628238230021
TCGA.QU.A6IL.01	0	4.5657757669185
TCGA.QU.A6IN.01	0	4.54125453361041
TCGA.QU.A6IO.01	0	4.55265184369116
TCGA.TP.A8TV.01	0	4.42590853097792
TCGA.V1.A8MK.01	0	4.48411794476046
TCGA.V1.A8ML.01	0	4.46995797747999
TCGA.V1.A8WN.01	0	4.47646207139007
TCGA.V1.A8X3.01	0	4.47916748325625
TCGA.V1.A9OF.01	0	4.57802641561385
TCGA.V1.A9OX.01	0	4.53906745553765
TCGA.V1.A9Z9.01	0	4.45512726594345
TCGA.V1.A9ZG.01	0	4.41611069448219
TCGA.VN.A88L.01	0	4.43235903104216
TCGA.VN.A88M.01	0	4.5148578470951
TCGA.VN.A88N.01	0	4.48792023809058
TCGA.VN.A88O.01	0	4.51519316780464
TCGA.VN.A88P.01	0	4.5598312750985
TCGA.VN.A88Q.01	0	4.55561959092236
TCGA.VN.A943.01	0	4.41228973110829
TCGA.VP.A876.01	0	4.61784287513675
TCGA.VP.A87C.01	0	4.73834849812862
TCGA.VP.A87E.01	0	4.52028987662256
TCGA.WW.A8ZI.01	0	4.60607960827104
TCGA.X4.A8KS.01	0	4.678297670132
TCGA.XA.A8JR.01	0	4.46867329308557
TCGA.XJ.A83H.01	0	4.40994533764597
TCGA.XJ.A9DK.01	0	4.57465327250325
TCGA.XK.AAIR.01	0	4.55995522494113
TCGA.XK.AAJU.01	0	4.54046402654287
TCGA.XK.AAK1.01	0	4.4083771883648
TCGA.ZG.A8QX.01	0	4.50993112919552
TCGA.CH.5743.01	1	4.6205657163083
TCGA.EJ.5525.01	1	4.5156319898887
TCGA.EJ.A8FP.01	1	4.52693495508683
TCGA.HC.7738.01	1	4.49066085770287
TCGA.J4.A83M.01	1	4.46801394441487
TCGA.J4.A83N.01	1	4.46235116889649
TCGA.KC.A4BL.01	1	4.56371963433597
TCGA.KK.A7AQ.01	1	4.43475823191982
TCGA.KK.A7AY.01	1	4.48464823849602
TCGA.V1.A9OT.01	1	4.6556360258081
TCGA.VN.A88R.01	1	4.4205069567463
TCGA.VP.A878.01	1	4.49164752100198
TCGA.2A.A8VO.01	0	4.5467280184441
TCGA.2A.A8W1.01	0	4.56918638546269
TCGA.2A.AAYF.01	0	4.43952657035711
TCGA.2A.AAYU.01	0	4.49220053467417
TCGA.CH.5739.01	0	4.54370612559204
TCGA.CH.5745.01	0	4.45856227571265
TCGA.CH.5748.01	0	4.478160120165
TCGA.CH.5752.01	0	4.63352767040103
TCGA.CH.5763.01	0	4.47360736474811
TCGA.CH.5765.01	0	4.4672828586313
TCGA.CH.5766.01	0	4.51268811826931
TCGA.CH.5768.01	0	4.53399923953587
TCGA.CH.5772.01	0	4.50586933496325
TCGA.CH.5789.01	0	4.45031039588133
TCGA.CH.5792.01	0	4.52483653748283
TCGA.EJ.5494.01	0	4.55229709526843
TCGA.EJ.5499.01	0	4.56671381103417
TCGA.EJ.5503.01	0	4.48444356655272
TCGA.EJ.5504.01	0	4.44874008115875
TCGA.EJ.5508.01	0	4.607618207144
TCGA.EJ.5511.01	0	4.38687405321467
TCGA.EJ.5515.01	0	4.45915383107859
TCGA.EJ.5516.01	0	4.47984705218733
TCGA.EJ.5521.01	0	4.36293798516505
TCGA.EJ.5527.01	0	4.54995702179416
TCGA.EJ.5531.01	0	4.50315565992774
TCGA.EJ.5532.01	0	4.48502411584395
TCGA.EJ.5542.01	0	4.49134874722774
TCGA.EJ.7115.01	0	4.41546629009578
TCGA.EJ.7315.01	0	4.47721749007787
TCGA.EJ.7321.01	0	4.51569688561167
TCGA.EJ.7328.01	0	4.65152905139412
TCGA.EJ.7330.01	0	4.44467215192743
TCGA.EJ.7783.01	0	4.60409668193035
TCGA.EJ.7785.01	0	4.52812229740168
TCGA.EJ.7789.01	0	4.58333161992113
TCGA.EJ.8468.01	0	4.58902482512643
TCGA.EJ.8474.01	0	4.55189216933142
TCGA.EJ.A46B.01	0	4.48246828030465
TCGA.EJ.A46G.01	0	4.56991214326731
TCGA.EJ.A46I.01	0	4.52340798540894
TCGA.EJ.A65D.01	0	4.6168959028444
TCGA.EJ.A65J.01	0	4.34430672999887
TCGA.EJ.A7NG.01	0	4.52448188045235
TCGA.EJ.A7NK.01	0	4.51948484495866
TCGA.EJ.A8FO.01	0	4.46033622067661
TCGA.EJ.A8FU.01	0	4.55362564154163
TCGA.FC.7708.01	0	4.50749120757907
TCGA.FC.7961.01	0	4.49771146088835
TCGA.FC.A4JI.01	0	4.61732599212028
TCGA.FC.A6HD.01	0	4.5831519569775
TCGA.FC.A8O0.01	0	4.59506574264914
TCGA.G9.6338.01	0	4.52998190604506
TCGA.G9.6342.01	0	4.45000760064366
TCGA.G9.6353.01	0	4.40967911544266
TCGA.G9.6361.01	0	4.43490517845571
TCGA.G9.6362.01	0	4.52319198533714
TCGA.G9.6364.01	0	4.39911078880416
TCGA.G9.6367.01	0	4.3904931831214
TCGA.G9.6373.01	0	4.48212062100133
TCGA.G9.6384.01	0	4.43947318389799
TCGA.G9.6499.01	0	4.42444291057987
TCGA.G9.7510.01	0	4.41373700340946
TCGA.G9.7521.01	0	4.48554431614325
TCGA.G9.7523.01	0	4.52144606165473
TCGA.G9.A9S7.01	0	4.59163831612041
TCGA.H9.A6BY.01	0	4.43797571194233
TCGA.HC.7077.01	0	4.40098582930878
TCGA.HC.7078.01	0	4.53186059534595
TCGA.HC.7742.01	0	4.45037264609106
TCGA.HC.7749.01	0	4.46139494996531
TCGA.HC.8216.01	0	4.63225067503167
TCGA.HC.8265.01	0	4.50698879110725
TCGA.HC.A632.01	0	4.64942567239691
TCGA.HC.A6AN.01	0	4.45222964059704
TCGA.HC.A8CY.01	0	4.5666701603351
TCGA.HI.7169.01	0	4.53062351477814
TCGA.J4.A67L.01	0	4.5352990308421
TCGA.J4.A67M.01	0	4.51726984603364
TCGA.J4.A6G1.01	0	4.77328911893502
TCGA.J4.A83I.01	0	4.54641492982342
TCGA.J9.A52D.01	0	4.45668601328283
TCGA.J9.A8CK.01	0	4.50740260600899
TCGA.J9.A8CN.01	0	4.43716531442887
TCGA.J9.A8CP.01	0	4.50011476926483
TCGA.KC.A7FA.01	0	4.54759780076438
TCGA.KC.A7FD.01	0	4.41799072378553
TCGA.KK.A59Y.01	0	4.5003656910307
TCGA.KK.A6E6.01	0	4.46546419772469
TCGA.KK.A7AW.01	0	4.56605182480052
TCGA.KK.A7AZ.01	0	4.52811099275856
TCGA.KK.A7B1.01	0	4.49559099616921
TCGA.KK.A8I6.01	0	4.52881686851043
TCGA.KK.A8IB.01	0	4.51539409300758
TCGA.KK.A8IG.01	0	4.4651592465424
TCGA.KK.A8IH.01	0	4.55502273258416
TCGA.M7.A71Z.01	0	4.49310013496414
TCGA.M7.A724.01	0	4.50015402011009
TCGA.MG.AAMC.01	0	4.51764075038214
TCGA.TP.A8TT.01	0	4.57396642294916
TCGA.V1.A8MF.01	0	4.52992167654084
TCGA.V1.A8MU.01	0	4.58326245248692
TCGA.V1.A8WL.01	0	4.57472344221258
TCGA.V1.A9OQ.01	0	4.44809916187907
TCGA.V1.A9OY.01	0	4.52113766028317
TCGA.VN.A88I.01	0	4.59072295370165
TCGA.VN.A88K.01	0	4.4699781529087
TCGA.VP.A872.01	0	4.56116126268483
TCGA.VP.A875.01	0	4.51124530311255
TCGA.VP.A87J.01	0	4.38550374207954
TCGA.VP.AA1N.01	0	4.47941171288237
TCGA.XJ.A83F.01	0	4.43831254361172
TCGA.XK.AAJ3.01	0	4.5046119193032
TCGA.XK.AAJA.01	0	4.54576562196344
TCGA.XK.AAJP.01	0	4.50652018965546
TCGA.XK.AAJT.01	0	4.53051939759715
TCGA.Y6.A8TL.01	0	4.46497859472211
TCGA.YL.A8SO.01	0	4.4885470195522
TCGA.YL.A8SR.01	0	4.47367750496378
TCGA.YL.A9WI.01	0	4.43156409294449
TCGA.ZG.A9LM.01	0	4.62713964966951
TCGA.ZG.A9LU.01	0	4.55551446546544
TCGA.ZG.A9ND.01	0	4.38376352897903
TCGA.2A.A8W3.01	1	4.47520512425668
TCGA.CH.5791.01	1	4.46964096481824
TCGA.EJ.5524.01	1	4.57587580712364
TCGA.EJ.5526.01	1	4.5749321350035
TCGA.EJ.7318.01	1	4.49534118169799
TCGA.EJ.8469.01	1	4.6657446629792
TCGA.EJ.8472.01	1	4.55179203092681
TCGA.EJ.A8FS.01	1	4.54297436455023
TCGA.G9.6332.01	1	4.41758810818385
TCGA.G9.6498.01	1	4.54555657751397
TCGA.HC.7079.01	1	4.77758025814728
TCGA.J4.A67N.01	1	4.58504701997587
TCGA.J4.A67S.01	1	4.49774189369617
TCGA.J4.AATZ.01	1	4.44882217870578
TCGA.KC.A4BV.01	1	4.60313017907214
TCGA.KK.A6E0.01	1	4.48769532091091
TCGA.KK.A6E7.01	1	4.48309200278105
TCGA.KK.A7B2.01	1	4.57607135891241
TCGA.KK.A8I9.01	1	4.52796374135584
TCGA.KK.A8IF.01	1	4.51220149402204
TCGA.KK.A8II.01	1	4.47911524930609
TCGA.M7.A722.01	1	4.50582954529416
TCGA.V1.A8MM.01	1	4.56756506654043
TCGA.V1.A9O7.01	1	4.57859624224845
TCGA.VP.A87D.01	1	4.5253030964757
TCGA.XK.AAJR.01	1	4.43724006014107
TCGA.YL.A8HO.01	1	4.66483391536578
TCGA.YL.A8S8.01	1	4.52568868834151
TCGA.YL.A8S9.01	1	4.52104832434728
TCGA.YL.A8SB.01	1	4.56749796045145
TCGA.YL.A8SC.01	1	4.61094565854084
TCGA.YL.A8SI.01	1	4.49847727908737
TCGA.YL.A9WL.01	1	4.66248875852235
TCGA.2A.A8VX.01	0	4.54602807107671
TCGA.4L.AA1F.01	0	4.57953850864456
TCGA.CH.5741.01	0	4.37710459565176
TCGA.CH.5753.01	0	4.50935817182186
TCGA.CH.5754.01	0	4.57268543920637
TCGA.CH.5761.01	0	4.58460949961054
TCGA.CH.5762.01	0	4.53691771810824
TCGA.CH.5764.01	0	4.53945334033735
TCGA.CH.5769.01	0	4.49837475026399
TCGA.CH.5788.01	0	4.4531139743672
TCGA.EJ.5495.01	0	4.6031211774122
TCGA.EJ.5501.01	0	4.47308167993491
TCGA.EJ.5506.01	0	4.5204681621034
TCGA.EJ.5507.01	0	4.54746597610646
TCGA.EJ.5519.01	0	4.46228099240564
TCGA.EJ.7312.01	0	4.42659035659008
TCGA.EJ.7314.01	0	4.43273381341692
TCGA.EJ.7325.01	0	4.50085552150373
TCGA.EJ.7327.01	0	4.53000194401281
TCGA.EJ.7788.01	0	4.50534715674707
TCGA.EJ.A65B.01	0	4.43810073779057
TCGA.EJ.A65E.01	0	4.51732623228617
TCGA.EJ.A7NM.01	0	4.68696455745443
TCGA.FC.A5OB.01	0	4.46336384060516
TCGA.FC.A66V.01	0	4.52561648185129
TCGA.G9.6356.01	0	4.51748404785031
TCGA.G9.6366.01	0	4.32998799624197
TCGA.G9.6370.01	0	4.44786038524865
TCGA.G9.6379.01	0	4.59609895166892
TCGA.G9.A9S4.01	0	4.62847921877596
TCGA.HC.7081.01	0	4.48577900905301
TCGA.HC.7744.01	0	4.46444386566666
TCGA.HC.7745.01	0	4.59744423328307
TCGA.HC.7817.01	0	4.54102573308265
TCGA.HC.7821.01	0	4.535036226757
TCGA.HC.8257.01	0	4.58184671660622
TCGA.HC.8264.01	0	4.4513114224832
TCGA.HC.8266.01	0	4.69909008650918
TCGA.HC.A4ZV.01	0	4.55519100676523
TCGA.HC.A76W.01	0	4.52631413645516
TCGA.J4.8198.01	0	4.49654378132922
TCGA.J9.A52C.01	0	4.53823332648942
TCGA.J9.A52E.01	0	4.61598404601575
TCGA.KK.A59V.01	0	4.77758025814728
TCGA.KK.A6E1.01	0	4.41163685445713
TCGA.KK.A6E5.01	0	4.48515058348187
TCGA.KK.A7AP.01	0	4.56139493298474
TCGA.KK.A8I8.01	0	4.60501212491498
TCGA.KK.A8IA.01	0	4.51351942485757
TCGA.KK.A8ID.01	0	4.5207498197281
TCGA.M7.A723.01	0	4.54212442225003
TCGA.M7.A725.01	0	4.44665967528817
TCGA.V1.A8MG.01	0	4.59122079047589
TCGA.V1.A8WS.01	0	4.56175304281627
TCGA.V1.A8WV.01	0	4.71306315671724
TCGA.V1.A8WW.01	0	4.5072196431419
TCGA.V1.A9O9.01	0	4.62133155390119
TCGA.V1.A9OA.01	0	4.5515886876139
TCGA.V1.A9Z7.01	0	4.55652898308572
TCGA.V1.A9Z8.01	0	4.53667515199784
TCGA.V1.A9ZI.01	0	4.68615159759698
TCGA.V1.A9ZK.01	0	4.42424684465949
TCGA.VP.A87H.01	0	4.43773133786146
TCGA.X4.A8KQ.01	0	4.58443031066125
TCGA.XJ.A83G.01	0	4.45082996088354
TCGA.XJ.A9DI.01	0	4.63245774875824
TCGA.XJ.A9DX.01	0	4.53103117990632
TCGA.XK.AAIV.01	0	4.61996716339022
TCGA.XQ.A8TB.01	0	4.47616049411163
TCGA.YJ.A8SW.01	0	4.41951832947901
TCGA.YL.A8HJ.01	0	4.59390121223226
TCGA.YL.A8HL.01	0	4.43639290957609
TCGA.YL.A8SA.01	0	4.43545265556476
TCGA.YL.A8SK.01	0	4.55364963604549
TCGA.YL.A8SL.01	0	4.51445124866163
TCGA.YL.A9WH.01	0	4.52611924543988
TCGA.ZG.A8QW.01	0	4.53862988997357
TCGA.ZG.A8QY.01	0	4.46494723556063
TCGA.ZG.A8QZ.01	0	4.5642833875271
TCGA.ZG.A9L0.01	0	4.597983831851
TCGA.ZG.A9L1.01	0	4.54324610294563
TCGA.ZG.A9L4.01	0	4.44524633639513
TCGA.ZG.A9LB.01	0	4.51144937394056
TCGA.ZG.A9LN.01	0	4.6283165585335
TCGA.ZG.A9LS.01	0	4.57402476915645
TCGA.ZG.A9LY.01	0	4.47685679657766
TCGA.ZG.A9LZ.01	0	4.57916739839225
TCGA.ZG.A9M4.01	0	4.77758025814728
TCGA.ZG.A9MC.01	0	4.64554671051217
TCGA.ZG.A9N3.01	0	4.72481853609448
TCGA.ZG.A9NI.01	0	4.40432946127213
TCGA.EJ.A46F.01	1	4.61295389012512
TCGA.EJ.A65F.01	1	4.51745284880851
TCGA.EJ.A6RA.01	1	4.48979422166138
TCGA.EJ.A7NN.01	1	4.56350417159149
TCGA.G9.6339.01	1	4.43336218497095
TCGA.G9.A9S0.01	1	4.52906336517472
TCGA.HC.7213.01	1	4.55765789937491
TCGA.HC.7232.01	1	4.39718710866904
TCGA.HC.A9TE.01	1	4.67881452699857
TCGA.HC.A9TH.01	1	4.55956160884413
TCGA.HI.7168.01	1	4.54198754640473
TCGA.J4.A6G3.01	1	4.59206518167297
TCGA.J9.A52B.01	1	4.73238743161792
TCGA.J9.A8CL.01	1	4.62274047465044
TCGA.J9.A8CM.01	1	4.5404318395073
TCGA.KC.A4BR.01	1	4.44280758463087
TCGA.KK.A59X.01	1	4.4752779897907
TCGA.KK.A5A1.01	1	4.61829535709457
TCGA.KK.A7AU.01	1	4.55711994172516
TCGA.KK.A7B0.01	1	4.53198498105402
TCGA.KK.A7B3.01	1	4.55349330787351
TCGA.KK.A7B4.01	1	4.59150574292202
TCGA.KK.A8I4.01	1	4.64047973981306
TCGA.KK.A8I7.01	1	4.50716371837526
TCGA.KK.A8IC.01	1	4.47063822413637
TCGA.KK.A8IJ.01	1	4.398587618399
TCGA.V1.A9OL.01	1	4.49970247686356
TCGA.VP.A87K.01	1	4.51552632839079
TCGA.XK.AAIW.01	1	4.61914543203669
TCGA.YL.A8HK.01	1	4.5306881496968
TCGA.YL.A8HM.01	1	4.67294897762478
TCGA.YL.A8SJ.01	1	4.61392502835952
TCGA.YL.A8SP.01	1	4.64032515280863
TCGA.YL.A8SQ.01	1	4.59484588243167
TCGA.YL.A9WJ.01	1	4.47807574156883
TCGA.YL.A9WK.01	1	4.55115976715578
TCGA.YL.A9WX.01	1	4.57370418152222
TCGA.YL.A9WY.01	1	4.69888713485934
TCGA.ZG.A9L2.01	1	4.53132338967127
TCGA.ZG.A9L6.01	1	4.54194627161848
TCGA.ZG.A9L9.01	1	4.58230312169485
TCGA.2A.A8VT.01	0	4.62366989589945
TCGA.G9.6363.01	0	4.53323123389454
TCGA.G9.6365.01	0	4.48752484421582
TCGA.G9.6494.01	0	4.45326994524744
TCGA.V1.A9ZR.01	0	4.6452199087847
TCGA.ZG.A9KY.01	0	4.67495516116392
TCGA.ZG.A9L5.01	0	4.55645344119173
TCGA.CH.5751.01	1	4.77758025814728
TCGA.EJ.5518.01	1	4.35652469908155
TCGA.V1.A9O5.01	1	4.56045036443382
