# Supplementary material for: Identification of bicalutamide resistance-related genes and prognosis prediction in patients with prostate cancer
Source: Front Endocrinol (Lausanne). 2023 Apr 18;14:1125299. doi: 10.3389/fendo.2023.1125299 (PMC10151815; doi:10.3389/fendo.2023.1125299)
Supplement: Supplementary Table 2 — List of genes in the brown module. [file DataSheet_2.csv]

	gene
1	ABCA10
2	ABTB1
3	ACADVL
4	ACAP3
5	ACCS
6	ADAT2
7	AGER
8	AHSA2
9	AKAP17A
10	AKAP8L
11	ANKRD10
12	ANKRD13D
13	ANKRD23
14	ANKZF1
15	AP1G2
16	ARFGAP1
17	ARGLU1
18	ARHGAP33
19	ARHGEF1
20	ATAD3B
21	ATG16L2
22	ATG4B
23	ATP6V1C2
24	BCO2
25	BRICD5
26	C19orf66
27	C1orf159
28	C5orf56
29	CALML6
30	CAPN10
31	CAPN12
32	CATSPER2
33	CCDC130
34	CCDC17
35	CCDC84
36	CCNL2
37	CDK10
38	CDK11A
39	CDRT4
40	CEACAM19
41	CENPT
42	CEP95
43	CHKB
44	CLASRP
45	CLDN15
46	CLK1
47	CLK2
48	CLK4
49	COL7A1
50	CORO6
51	CPLX1
52	CROCC
53	CRYGS
54	CSAD
55	CXXC1
56	CYP2E1
57	DFNB59
58	DLEC1
59	DNHD1
60	DPH7
61	DPY19L2
62	ECHDC2
63	EFHC1
64	EME2
65	EML3
66	ENGASE
67	ENO3
68	RBM5
69	RBM6
70	SPPL2B
71	OSBPL7
72	RHBDF1
73	LUC7L
74	MLXIPL
75	ITIH4
76	TRAF1
77	GSDMB
78	SEC31B
79	THOC1
80	MAST2
81	PCBP4
82	MZF1
83	LZTR1
84	LRP5L
85	TRMU
86	HDAC10
87	REC8
88	SGK2
89	PABPC1L
90	TAZ
91	GDPD3
92	TSNAXIP1
93	WDR59
94	TAF1C
95	SNRNP70
96	PBX4
97	HOXA2
98	STX1A
99	PIGL
100	KAT2A
101	LUC7L3
102	TCIRG1
103	NPHP3
104	ZBTB17
105	PRPF3
106	PMFBP1
107	KCNIP2
108	MSANTD2
109	PILRB
110	POLM
111	INHA
112	KLC1
113	XRCC3
114	L3HYPDH
115	TUBGCP6
116	KIAA0907
117	MUTYH
118	LPIN3
119	PRAM1
120	FHOD1
121	MTHFSD
122	IL11RA
123	SPAG8
124	SPTBN5
125	MAPK8IP3
126	VAMP1
127	LMBR1L
128	NEIL1
129	RHOT2
130	SGSM2
131	SEMA6C
132	RABL2A
133	STK11IP
134	FAM193B
135	GNRH1
136	SLC25A27
137	SLC25A28
138	UBXN11
139	RNF207
140	RNF166
141	USF1
142	ZNF276
143	FGF17
144	FTCD
145	U2AF1L4
146	MPP3
147	WDR90
148	NXF1
149	SLC25A34
150	SCNN1D
151	ZC3H12A
152	MICALL2
153	METTL17
154	NSMF
155	SLC39A13
156	MSS51
157	RIC3
158	NFKBID
159	LENG8
160	GPT
161	KIFC2
162	ZNF83
163	TTC21A
164	MFSD7
165	THBS3
166	HEXDC
167	KCNAB3
168	ZNF692
169	LGALS4
170	ZNF540
171	NADSYN1
172	LRFN4
173	NPPA
174	GOLGA8A
175	PHYKPL
176	PACS2
177	LSMEM1
178	MAPK15
179	TMEM259
180	PLGLB1
181	POU6F1
182	PLA2G6
183	WDR27
184	TCTE3
185	L3MBTL1
186	TMEM262
187	EPOR
188	EXD3
189	KLHL17
190	KIAA0895L
191	SLC25A29
192	MIB2
193	SPG7
194	FCHSD1
195	SFI1
196	UCKL1
197	ZNF789
198	POU5F1
199	GABBR1
200	ZNF783
201	RGL3
202	MXD3
203	SLC23A3
204	LTB4R
205	TTLL3
206	PLIN5
207	GOLGA8B
208	NPEPL1
209	TNFRSF25
210	FADS3
211	SLC26A6
212	FAM229A
213	PPP1R3E
214	NPIPB5
215	UBAP1L
216	YJEFN3
217	SULT1A3
218	MYO15B
