# Supplementary material for: Identification of bicalutamide resistance-related genes and prognosis prediction in patients with prostate cancer
Source: Front Endocrinol (Lausanne). 2023 Apr 18;14:1125299. doi: 10.3389/fendo.2023.1125299 (PMC10151815; doi:10.3389/fendo.2023.1125299)
Supplement: Supplementary Table 3 — List of genes in the yellow module. [file DataSheet_3.csv]

	gene
1	AASS
2	ABCC10
3	ACIN1
4	AHI1
5	ANAPC4
6	ANKRD36
7	ARHGAP27
8	ARL17A
9	ASXL1
10	AVIL
11	BTAF1
12	CAPRIN2
13	CCDC14
14	CCDC146
15	CCDC66
16	CCDC93
17	CCNL1
18	CENPJ
19	CEP164
20	CFLAR
21	CLCN6
22	COL4A5
23	CTC1
24	CUL9
25	CWC25
26	DBF4B
27	DCUN1D4
28	DDX17
29	DDX3Y
30	DENND4B
31	DGCR8
32	DHX35
33	DMTF1
34	DNAH1
35	DOCK6
36	DONSON
37	DOPEY1
38	DPH1
39	RAD52
40	SPAG9
41	REV3L
42	NISCH
43	KDM5D
44	RUFY3
45	SCML1
46	LAMA3
47	HDAC7
48	SUGP2
49	SEC61A2
50	GBA2
51	PDE8A
52	ZZEF1
53	TUBE1
54	MKNK1
55	ERP29
56	TNRC6A
57	HDAC6
58	MYO9B
59	TOP3B
60	SBF1
61	GSTZ1
62	PNN
63	SALL4
64	SLC7A6OS
65	MAZ
66	IKBKB
67	TYK2
68	WSB1
69	FNBP4
70	TRIM3
71	PRPF40B
72	PHC1
73	PAPD7
74	LMNB1
75	PPWD1
76	TCERG1
77	NKTR
78	KANSL3
79	GON4L
80	SRSF11
81	USP35
82	SUPT7L
83	SIL1
84	TNFRSF10B
85	ODF2L
86	RBM19
87	PLCG1
88	STX16
89	GGA3
90	SIN3B
91	ZNF337
92	LAMA5
93	PNISR
94	ZRANB2
95	IGHMBP2
96	ZFC3H1
97	TRIM45
98	PAN2
99	TTLL4
100	TJAP1
101	MAPKBP1
102	MAN2C1
103	MINK1
104	ITGA10
105	POGZ
106	INTS3
107	SOX13
108	NFKBIZ
109	KLHL3
110	OGT
111	INPP5E
112	NDUFC2
113	FLCN
114	WDR19
115	PAXBP1
116	SIM2
117	NBEAL2
118	ZNF333
119	TPCN2
120	SNED1
121	STK36
122	TTC14
123	PLXNB1
124	INTU
125	FAM219A
126	INPPL1
127	TUB
128	ZMAT1
129	TMED3
130	TBC1D2B
131	SRRM2
132	HNRNPH1
133	NSMCE1
134	STAT2
135	ZNF439
136	GTPBP2
137	ZNF596
138	NAA16
139	GTF2IRD2B
140	ZNF169
141	ULK1
142	MTA1
143	KNTC1
144	RBM33
145	NRBP2
146	TMEM63A
147	ZNF700
148	SYNGAP1
149	KLHDC1
150	ZNF251
151	SZT2
152	MAFK
153	MDM4
154	SMC5
155	RXRB
156	TMEM256
157	ZSWIM8
158	NEURL4
159	TIAF1
160	IDS
161	MICAL3
162	ZNF10
163	ZNF224
