# Supplementary material for: Identification of bicalutamide resistance-related genes and prognosis prediction in patients with prostate cancer
Source: Front Endocrinol (Lausanne). 2023 Apr 18;14:1125299. doi: 10.3389/fendo.2023.1125299 (PMC10151815; doi:10.3389/fendo.2023.1125299)
Supplement: Supplementary Table 4 — Univariate Cox regression analysis of prognostic risk for genes in the brown and yellow modules. [file DataSheet_4.csv]

	p.value	HR (95% CI for HR)
ABCA10	0.31	1.4 (0.73-2.7)
ABTB1	0.016	1 (1-1.1)
ACADVL	0.00078	1 (1-1)
ACAP3	0.00015	1.1 (1-1.1)
ACCS	0.043	1 (1-1.1)
ADAT2	0.82	1 (0.89-1.2)
AGER	0.0022	1 (1-1.1)
AHSA2	0.0018	1 (1-1.1)
AKAP17A	0.028	1 (1-1)
AKAP8L	0.0011	1 (1-1.1)
ANKRD10	0.00066	1 (1-1)
ANKRD13D	6.6e-05	1.1 (1-1.1)
ANKRD23	0.36	1 (0.96-1.1)
ANKZF1	0.011	1 (1-1)
AP1G2	0.19	1 (0.99-1)
ARFGAP1	2.7e-05	1 (1-1)
ARGLU1	0.0021	1 (1-1)
ARHGAP33	9.2e-06	1.1 (1-1.1)
ARHGEF1	0.0018	1 (1-1.1)
ATAD3B	0.0016	1.1 (1-1.1)
ATG16L2	0.00056	1.1 (1-1.2)
ATG4B	0.00051	1 (1-1.1)
ATP6V1C2	0.4	1 (0.99-1)
BCO2	0.42	1.3 (0.7-2.4)
BRICD5	0.0016	1.1 (1-1.2)
C19orf66	0.0028	1.1 (1-1.1)
C1orf159	3.3e-05	1.2 (1.1-1.3)
C5orf56	0.011	1.2 (1-1.4)
CALML6	0.17	1.1 (0.95-1.4)
CAPN10	9.6e-05	1.2 (1.1-1.3)
CAPN12	0.033	1.9 (1.1-3.4)
CATSPER2	0.00027	1.4 (1.2-1.7)
CCDC130	0.0014	1 (1-1.1)
CCDC17	0.023	1.1 (1-1.2)
CCDC84	0.0011	1.1 (1-1.1)
CCNL2	0.0027	1 (1-1)
CDK10	0.14	1 (1-1)
CDK11A	0.0065	1.2 (1.1-1.4)
CDRT4	0.044	1.4 (1-2.1)
CEACAM19	0.0042	1.1 (1-1.1)
CENPT	0.00079	1 (1-1.1)
CEP95	0.032	1.1 (1-1.1)
CHKB	0.07	1.1 (1-1.1)
CLASRP	0.0042	1 (1-1)
CLDN15	0.00061	1.1 (1-1.1)
CLK1	0.079	1 (1-1)
CLK2	0.0086	1 (1-1)
CLK4	0.25	1 (0.98-1.1)
COL7A1	0.018	1 (1-1)
CORO6	0.85	1 (0.98-1)
CPLX1	0.0051	1 (1-1.1)
CROCC	0.00039	1.1 (1-1.1)
CRYGS	0.017	1.2 (1-1.3)
CSAD	0.061	1 (1-1)
CXXC1	0.2	1 (0.99-1)
CYP2E1	0.039	1.3 (1-1.7)
DFNB59	0.1	1.2 (0.96-1.5)
DLEC1	0.13	1.2 (0.94-1.7)
DNHD1	0.079	1.2 (0.98-1.5)
DPH7	0.00042	1 (1-1)
DPY19L2	0.75	1 (0.97-1)
ECHDC2	0.019	1 (1-1)
EFHC1	0.038	1.1 (1-1.1)
EME2	0.0016	1 (1-1)
EML3	0.0049	1 (1-1.1)
ENGASE	0.0072	1 (1-1.1)
ENO3	0.62	1 (0.99-1)
RBM5	0.0015	1 (1-1)
RBM6	0.0024	1 (1-1)
SPPL2B	0.02	1 (1-1)
OSBPL7	0.17	1 (0.98-1.1)
RHBDF1	0.1	1 (1-1)
LUC7L	0.00026	1 (1-1.1)
MLXIPL	0.061	1.1 (0.99-1.3)
ITIH4	0.022	3.6 (1.2-11)
TRAF1	0.17	1 (0.98-1.1)
GSDMB	0.00083	1.1 (1-1.1)
SEC31B	0.00062	1.1 (1-1.2)
THOC1	0.039	1.1 (1-1.1)
MAST2	0.18	1 (1-1)
PCBP4	0.0013	1 (1-1)
MZF1	0.024	1 (1-1.1)
LZTR1	0.026	1 (1-1.1)
LRP5L	0.11	1.1 (0.98-1.2)
TRMU	0.00069	1.1 (1-1.1)
HDAC10	0.06	1.1 (1-1.1)
REC8	0.15	1 (0.99-1.1)
SGK2	3.4e-05	1.1 (1-1.1)
PABPC1L	5e-04	1 (1-1.1)
TAZ	0.00052	1.1 (1-1.1)
GDPD3	0.022	1.1 (1-1.1)
TSNAXIP1	0.00059	1.5 (1.2-1.8)
WDR59	0.44	1 (0.96-1.1)
TAF1C	0.026	1 (1-1.1)
SNRNP70	0.00067	1 (1-1)
PBX4	0.065	1.2 (0.99-1.5)
HOXA2	0.42	1.1 (0.85-1.5)
STX1A	0.014	1.1 (1-1.2)
PIGL	0.0019	1.1 (1-1.2)
KAT2A	0.00017	1 (1-1)
LUC7L3	0.046	1 (1-1)
TCIRG1	0.81	1 (0.99-1)
NPHP3	0.0023	1.2 (1.1-1.4)
ZBTB17	0.0047	1.1 (1-1.1)
PRPF3	0.00094	1 (1-1.1)
PMFBP1	0.029	1.2 (1-1.4)
KCNIP2	0.00054	1.5 (1.2-1.9)
MSANTD2	0.047	1.1 (1-1.1)
PILRB	0.15	1 (0.99-1.1)
POLM	0.028	1.1 (1-1.1)
INHA	0.00031	1.2 (1.1-1.3)
KLC1	4.4e-05	1.3 (1.2-1.5)
XRCC3	0.0016	1.2 (1.1-1.4)
L3HYPDH	0.02	1.1 (1-1.1)
TUBGCP6	0.046	1 (1-1)
KIAA0907	0.003	1 (1-1)
MUTYH	0.0011	1.1 (1-1.2)
LPIN3	0.00096	1.1 (1-1.1)
PRAM1	0.00025	1.2 (1.1-1.3)
FHOD1	0.053	1 (1-1.1)
MTHFSD	0.12	1.1 (0.98-1.2)
IL11RA	0.0071	1.1 (1-1.1)
SPAG8	0.002	1.2 (1.1-1.3)
SPTBN5	0.085	1.2 (0.97-1.6)
MAPK8IP3	0.013	1 (1-1)
VAMP1	0.069	1.1 (1-1.1)
LMBR1L	0.002	1.1 (1-1.1)
NEIL1	0.023	1 (1-1.1)
RHOT2	0.00041	1 (1-1)
SGSM2	0.00082	1 (1-1)
SEMA6C	0.87	1 (0.97-1)
RABL2A	0.0075	1.2 (1-1.3)
STK11IP	0.0021	1.1 (1-1.2)
FAM193B	4.5e-07	1 (1-1)
GNRH1	0.064	1.2 (0.99-1.4)
SLC25A27	0.018	1 (1-1)
SLC25A28	0.074	1 (1-1)
UBXN11	0.0029	1 (1-1.1)
RNF207	0.031	1.1 (1-1.1)
RNF166	0.00012	1.1 (1.1-1.2)
USF1	9.3e-06	1 (1-1)
ZNF276	0.057	1 (1-1.1)
FGF17	0.0023	1.3 (1.1-1.6)
FTCD	0.0086	1.2 (1.1-1.4)
U2AF1L4	0.00044	1.1 (1-1.2)
MPP3	0.00076	1.2 (1.1-1.4)
WDR90	0.007	1 (1-1.1)
NXF1	0.016	1 (1-1)
SLC25A34	0.09	1.1 (0.98-1.2)
SCNN1D	2e-05	1.1 (1.1-1.2)
ZC3H12A	0.96	1 (0.99-1)
MICALL2	0.07	1 (1-1)
METTL17	0.0024	1.1 (1-1.1)
NSMF	0.026	1 (1-1)
SLC39A13	0.019	1 (1-1.1)
MSS51	0.065	1.2 (0.99-1.5)
RIC3	0.54	0.98 (0.91-1.1)
NFKBID	0.0034	1.1 (1-1.2)
LENG8	0.018	1 (1-1)
GPT	0.36	1 (0.97-1.1)
KIFC2	0.00084	1 (1-1)
ZNF83	0.00035	1 (1-1.1)
TTC21A	0.0056	1.3 (1.1-1.5)
MFSD7	0.077	1 (1-1)
THBS3	1e-04	1 (1-1.1)
HEXDC	0.0073	1 (1-1)
KCNAB3	0.0038	1.2 (1.1-1.4)
ZNF692	0.0019	1 (1-1)
LGALS4	0.85	1 (0.95-1.1)
ZNF540	0.66	1 (0.9-1.2)
NADSYN1	0.0057	1.1 (1-1.1)
LRFN4	0.018	1 (1-1.1)
NPPA	0.46	1.1 (0.85-1.4)
GOLGA8A	0.19	1 (0.99-1)
PHYKPL	0.0019	1.1 (1-1.1)
PACS2	0.0064	1.1 (1-1.1)
LSMEM1	0.073	1.1 (0.99-1.3)
MAPK15	0.41	1 (0.98-1.1)
TMEM259	0.00087	1 (1-1)
PLGLB1	0.0015	7.9 (2.2-28)
POU6F1	0.28	1 (0.98-1.1)
PLA2G6	0.35	1 (0.98-1.1)
WDR27	0.018	1.1 (1-1.2)
TCTE3	0.016	1.1 (1-1.2)
L3MBTL1	0.0014	1.3 (1.1-1.5)
TMEM262	0.0061	1.8 (1.2-2.7)
EPOR	0.059	1 (1-1.1)
EXD3	0.00054	1.1 (1-1.1)
KLHL17	0.00027	1.1 (1-1.1)
KIAA0895L	0.0018	1 (1-1.1)
SLC25A29	2.6e-05	1 (1-1)
MIB2	2.4e-05	1.1 (1.1-1.2)
SPG7	0.025	1 (1-1.1)
FCHSD1	0.11	1 (0.99-1.1)
SFI1	0.035	1.1 (1-1.3)
UCKL1	1.3e-05	1 (1-1.1)
ZNF789	0.066	1.1 (1-1.1)
POU5F1	0.98	1 (0.91-1.1)
GABBR1	0.00035	1 (1-1.1)
ZNF783	0.019	1.1 (1-1.1)
RGL3	0.68	1 (0.97-1)
MXD3	1.2e-06	1.2 (1.1-1.3)
SLC23A3	0.0033	1.5 (1.2-2)
LTB4R	0.0024	1.1 (1-1.1)
TTLL3	0.002	1.1 (1-1.2)
PLIN5	0.66	1 (0.99-1)
GOLGA8B	0.00066	1 (1-1.1)
NPEPL1	0.00098	1.1 (1-1.2)
TNFRSF25	0.00077	1.1 (1.1-1.2)
FADS3	0.0025	1.1 (1-1.2)
SLC26A6	0.081	1 (1-1.1)
FAM229A	0.002	1.1 (1-1.2)
PPP1R3E	0.011	1.1 (1-1.2)
NPIPB5	0.03	1.4 (1-1.8)
UBAP1L	0.0065	1.3 (1.1-1.5)
YJEFN3	0.00013	1.1 (1-1.1)
SULT1A3	0.031	91 (1.5-5600)
MYO15B	0.054	1 (1-1)
AASS	0.54	0.99 (0.94-1)
ABCC10	0.73	1 (0.93-1.1)
ACIN1	0.0091	1 (1-1)
AHI1	0.5	1 (0.95-1.1)
ANAPC4	0.039	1.1 (1-1.2)
ANKRD36	0.58	1.1 (0.7-1.9)
ARHGAP27	0.02	1.1 (1-1.1)
ARL17A	0.14	0.39 (0.11-1.4)
ASXL1	0.32	1 (0.99-1)
AVIL	0.51	1.1 (0.89-1.3)
BTAF1	0.79	1 (0.97-1)
CAPRIN2	0.16	1.1 (0.98-1.1)
CCDC14	0.024	1 (1-1.1)
CCDC146	0.014	1.1 (1-1.2)
CCDC66	0.028	1.2 (1-1.3)
CCDC93	0.46	1 (0.96-1.1)
CCNL1	0.41	1 (0.99-1)
CENPJ	0.079	1.1 (0.98-1.3)
CEP164	0.0065	1.1 (1-1.3)
CFLAR	0.77	0.99 (0.94-1)
CLCN6	0.94	1 (0.94-1.1)
COL4A5	0.66	1 (0.98-1)
CTC1	0.44	1 (0.96-1.1)
CUL9	0.43	1 (0.95-1.1)
CWC25	0.064	1 (1-1.1)
DBF4B	0.06	1.2 (0.99-1.5)
DCUN1D4	0.57	0.98 (0.92-1)
DDX17	0.32	1 (1-1)
DDX3Y	0.32	0.99 (0.97-1)
DENND4B	0.057	1 (1-1.1)
DGCR8	0.022	1.1 (1-1.1)
DHX35	0.029	1.1 (1-1.3)
DMTF1	0.068	1 (1-1.1)
DNAH1	0.3	1.1 (0.95-1.2)
DOCK6	0.0039	1.1 (1-1.2)
DONSON	0.00022	1.1 (1.1-1.2)
DOPEY1	0.62	0.98 (0.92-1.1)
DPH1	0.11	1 (0.99-1.1)
RAD52	0.22	1.1 (0.97-1.2)
SPAG9	0.22	0.98 (0.95-1)
REV3L	0.11	0.95 (0.89-1)
NISCH	0.16	1 (1-1)
KDM5D	0.54	0.99 (0.96-1)
RUFY3	0.81	0.99 (0.92-1.1)
SCML1	0.046	1.1 (1-1.1)
LAMA3	0.19	1 (1-1)
HDAC7	0.019	1 (1-1.1)
SUGP2	0.012	1 (1-1)
SEC61A2	1e-05	1.3 (1.1-1.4)
GBA2	0.12	1 (1-1)
PDE8A	0.99	1 (0.92-1.1)
ZZEF1	0.98	1 (0.96-1)
TUBE1	0.35	1.1 (0.93-1.2)
MKNK1	0.0055	1.1 (1-1.2)
ERP29	0.44	1 (1-1)
TNRC6A	0.4	1 (0.97-1.1)
HDAC6	0.011	1.1 (1-1.1)
MYO9B	0.11	1 (0.99-1.1)
TOP3B	0.42	1.9 (0.4-9.2)
SBF1	0.58	1 (0.98-1)
GSTZ1	0.8	1 (0.97-1)
PNN	0.01	1 (1-1)
SALL4	0.24	1.1 (0.92-1.4)
SLC7A6OS	0.98	1 (0.77-1.3)
MAZ	0.81	1 (0.99-1)
IKBKB	0.11	1 (1-1)
TYK2	0.017	1 (1-1.1)
WSB1	0.0041	1 (1-1)
FNBP4	0.29	1 (0.99-1)
TRIM3	0.68	0.99 (0.95-1)
PRPF40B	0.43	1.1 (0.88-1.3)
PHC1	0.16	1.1 (0.98-1.2)
PAPD7	0.0049	1.1 (1-1.1)
LMNB1	0.0027	1 (1-1)
PPWD1	0.63	1 (0.97-1.1)
TCERG1	0.19	1 (0.99-1.1)
NKTR	0.071	1 (1-1.1)
KANSL3	0.24	1 (0.98-1.1)
GON4L	0.6	1 (0.95-1.1)
SRSF11	0.23	1 (1-1)
USP35	0.00068	1.3 (1.1-1.5)
SUPT7L	0.013	1.1 (1-1.1)
SIL1	0.77	1 (0.99-1)
TNFRSF10B	0.86	1 (0.98-1)
ODF2L	0.64	1 (0.96-1.1)
RBM19	0.0062	1.1 (1-1.1)
PLCG1	0.043	1 (1-1)
STX16	0.003	1 (1-1)
GGA3	0.35	1 (0.97-1.1)
SIN3B	0.034	1 (1-1.1)
ZNF337	0.1	1.1 (0.97-1.3)
LAMA5	0.53	1 (0.99-1)
PNISR	0.13	1 (1-1)
ZRANB2	0.079	1 (1-1)
IGHMBP2	0.41	1 (0.98-1.1)
ZFC3H1	0.28	1 (0.98-1.1)
TRIM45	0.15	1.1 (0.98-1.1)
PAN2	0.69	1 (0.97-1)
TTLL4	0.92	1 (0.92-1.1)
TJAP1	0.088	1 (0.99-1.1)
MAPKBP1	0.53	1 (0.93-1.1)
MAN2C1	0.25	1 (0.99-1)
MINK1	0.22	1 (0.99-1)
ITGA10	0.033	1.3 (1-1.6)
POGZ	0.4	1 (0.99-1)
INTS3	0.57	1 (0.98-1)
SOX13	0.58	0.99 (0.96-1)
NFKBIZ	0.55	1 (0.99-1)
KLHL3	0.98	1 (0.73-1.4)
OGT	0.0041	1 (1-1)
INPP5E	0.0023	1.1 (1-1.1)
NDUFC2	0.49	1 (0.99-1)
FLCN	0.00045	1.1 (1.1-1.2)
WDR19	0.35	1 (0.96-1.1)
PAXBP1	0.039	1.1 (1-1.1)
SIM2	0.99	1 (0.99-1)
NBEAL2	0.047	1 (1-1.1)
ZNF333	0.85	1 (0.82-1.3)
TPCN2	0.48	1 (0.96-1.1)
SNED1	0.23	1 (0.98-1.1)
STK36	0.039	1 (1-1.1)
TTC14	0.015	1 (1-1.1)
PLXNB1	0.062	1 (1-1)
INTU	0.89	0.99 (0.82-1.2)
FAM219A	0.0019	1 (1-1.1)
INPPL1	0.026	1 (1-1)
TUB	0.16	1 (0.99-1.1)
ZMAT1	0.095	1 (0.99-1.1)
TMED3	0.79	1 (0.99-1)
TBC1D2B	0.85	1 (0.96-1.1)
SRRM2	0.85	1 (1-1)
HNRNPH1	0.0042	1 (1-1)
NSMCE1	0.71	1 (0.99-1)
STAT2	0.29	1 (0.99-1)
ZNF439	0.67	1 (0.92-1.1)
GTPBP2	0.0082	1 (1-1.1)
ZNF596	0.97	1 (0.79-1.3)
NAA16	0.24	0.95 (0.87-1)
GTF2IRD2B	0.066	1.2 (0.99-1.5)
ZNF169	0.19	1.2 (0.92-1.5)
ULK1	0.0043	1 (1-1.1)
MTA1	0.00044	1 (1-1.1)
KNTC1	0.035	1.2 (1-1.3)
RBM33	0.56	1 (0.96-1.1)
NRBP2	0.032	1 (1-1)
TMEM63A	0.36	0.99 (0.98-1)
ZNF700	0.034	1.1 (1-1.1)
SYNGAP1	0.034	1.1 (1-1.3)
KLHDC1	0.79	0.98 (0.86-1.1)
ZNF251	0.1	1 (1-1.1)
SZT2	0.97	1 (0.92-1.1)
MAFK	0.54	1 (0.99-1)
MDM4	0.062	1.1 (1-1.1)
SMC5	0.39	0.99 (0.96-1)
RXRB	0.047	1 (1-1.1)
TMEM256	0.35	1 (1-1)
ZSWIM8	0.6	1 (0.98-1)
NEURL4	0.055	1.1 (1-1.1)
TIAF1	0.047	1.6 (1-2.7)
IDS	0.86	1 (0.98-1)
MICAL3	0.56	0.96 (0.83-1.1)
ZNF10	0.08	1.1 (0.99-1.2)
ZNF224	0.02	1.2 (1-1.4)
